# Supplementary material for: Ras/MAPK Modifier Loci Revealed by eQTL in Caenorhabditis elegans
Source: G3 (Bethesda). 2017 Jul 27;7(9):3185–93. doi: 10.1534/g3.117.1120 (PMC5592943; doi:10.1534/g3.117.1120)
Supplement: Supplementary file 6 [file 3185TableS1.xlsx]

## Sheet: Sheet 1
marker
