# Supplementary material for: Ras/MAPK Modifier Loci Revealed by eQTL in Caenorhabditis elegans
Source: G3 (Bethesda). 2017 Jul 27;7(9):3185–93. doi: 10.1534/g3.117.1120 (PMC5592943; doi:10.1534/g3.117.1120)
Supplement: Supplementary file 9 [file 3185TableS4.xlsx]

## Sheet: Supplementary_file3-statistical
Simulation			QTL detection					Effect size estimation (quantiles)					QTL-true peak location distance (quantiles)
type	sigma	var_explained	detected_true	detected_false	detected_not	fraction_detected	fraction_false	quantile0	quantile25	quantile50	quantile75	quantile100	quantile0	quantile25	quantile50	quantile75	quantile100
peak	1	0.2	577	109	1784	0.234	0.044	0.902	1.32	1.448	1.612	2.234	0	182749	731275	1636964	20212068
peak	1.15	0.25	853	111	1506	0.345	0.045	0.855652	1.17565	1.30087	1.44348	2.17913	0	111058	691619	1510401	20454400
peak	1.3	0.3	1152	87	1231	0.466	0.035	0.769231	1.08154	1.19154	1.33538	2.02	0	141705	709873	1554924	14385715
peak	1.47	0.35	1589	84	797	0.643	0.034	0.646259	1.01633	1.12381	1.2585	1.86803	0	110660	645548	1488260	11695221
peak	1.64	0.4	1891	62	517	0.766	0.025	0.662195	0.945122	1.06341	1.18049	1.87927	0	92909	620322	1387131	12146491
peak	1.82	0.45	2101	81	288	0.851	0.033	0.6	0.928571	1.03846	1.16264	1.62967	0	69144	564041	1341309	18863108
peak	2	0.5	2265	66	139	0.917	0.027	0.549	0.907	1.014	1.128	1.59	0	49493	490073	1227317	11695221
peak	2.2	0.55	2366	60	44	0.958	0.024	0.538182	0.894545	1.00364	1.11545	1.51	0	27719	461512	1137983	12931747
peak	2.47	0.6	2416	43	11	0.978	0.017	0.5417	0.90587	1	1.09879	1.47773	0	3735.75	444537	1109868	8.0548e+06
peak	2.73	0.65	2406	62	2	0.974	0.025	0.58315	0.90696	0.996337	1.08425	1.44469	0	0	439220	1127754	10591016
peak	3.05	0.7	2427	43	0	0.983	0.017	0.618361	0.92	0.996066	1.07803	1.40066	0	0	429538	1.1086e+06	5103337
peak	3.45	0.75	2424	45	1	0.981	0.018	0.625507	0.921594	0.995942	1.07246	1.32464	0	0	412222	1056791	4401338
peak	4	0.8	2424	46	0	0.981	0.019	0.6695	0.9415	1.001	1.062	1.303	0	0	410667	1050629	4401338
noise	1	0	0	946	31164	0	0.029	NA	NA	NA	NA	NA	NA	NA	NA	NA	NA
