# Supplementary material for: Ras/MAPK Modifier Loci Revealed by eQTL in Caenorhabditis elegans
Source: G3 (Bethesda). 2017 Jul 27;7(9):3185–93. doi: 10.1534/g3.117.1120 (PMC5592943; doi:10.1534/g3.117.1120)
Supplement: Supplementary file 11 [file 3185TableS6.xlsx]

## Sheet: Sheet 1
Term	Annotation	Group	Genes_in_group	Overlap	bonferroni
Cis	Gene_Ontology	protein homooligomerization	50	20	9.22948e-08
Cis	Gene_class	bath	44	20	4.21868e-09
Cis	Gene_class	btb	21	12	1.56739e-06
Cis	Gene_class	fbxa	218	88	6.23989e-40
Cis	Gene_class	fbxb	107	34	1.27402e-10
Cis	Gene_class	math	50	30	3.42908e-19
Cis_CB4856	Gene_class	fbxa	218	26	3.67432e-09
Cis_N2	Gene_Ontology	protein homooligomerization	50	19	1.53171e-09
Cis_N2	Gene_class	bath	44	15	2.1636e-06
Cis_N2	Gene_class	btb	21	10	1.21668e-05
Cis_N2	Gene_class	fbxa	218	65	9.22948e-29
Cis_N2	Gene_class	fbxb	107	29	1.16192e-10
Cis_N2	Gene_class	fbxc	49	11	0.0441751
Cis_N2	Gene_class	math	50	25	9.44446e-17
Trans	Anatomy	cephalic sheath cell	292	33	0.00153171
Trans_CB4856	Gene_Ontology	multicellular organism development	405	25	0.0149685
Trans_CB4856	Transcriptionfactor_Binding_Site	aly-2_L2 stage larvae	1773	73	0.00127402
Trans_CB4856	Phenotype	gonad development variant	271	19	0.0291862
Trans_CB4856	Phenotype	multiple nuclei early emb	110	12	0.00901939
Trans_CB4856	Phenotype	nose twisted	5	3	0.00944446
Trans_CB4856	Phenotype	pharynx disorganized	6	3	0.0278726
Trans_CB4856	Phenotype2go	gonad development	333	22	0.0171861
Trans_CB4856	RNAi_phenotype	multiple nuclei early emb	124	12	0.0350895
Trans_N2	Anatomy	cephalic sheath cell	292	23	0.000226557
Trans_N2	Gene_class	fbxa	218	17	0.0113547
I:12-15	Gene_Ontology	dauer entry	49	4	0.0412266
I:12-15	Gene_Ontology	epidermis development	8	3	0.000359068
I:12-15	Anatomy	germ line	10434	86	3.50895e-07
I:12-15	Anatomy	OLL	2819	32	0.0278726
I:12-15	Anatomy	PVD	2818	32	0.0272381
II:3-6	Phenotype	multiple nuclei early emb	110	7	0.0231834
II:3-6	Gene_class	fbxa	218	11	0.00164126
X:15-17	Anatomy	OLL	2819	27	0.0359068
X:15-17	Anatomy	PVD	2818	27	0.0359068
X:4-5	Gene_Ontology	collagen trimer	168	10	9.66445e-07
X:4-5	Gene_Ontology	structural constituent of cuticle	162	10	6.53397e-07
X:4-5	Anatomy	cephalic sheath cell	292	11	2.78726e-05
X:4-5	Gene_class	col	154	10	3.75991e-07
